# Supplementary material for: Therapeutic Potential of Rosa davurica Pall. Root Extract as an Antidiabetic Agent: A Comprehensive Analysis from Molecular Mechanisms to In Vivo Efficacy
Source: Int J Mol Sci. 2024 Aug 16;25(16):8944. doi: 10.3390/ijms25168944 (PMC11354915; doi:10.3390/ijms25168944)
Supplement: Supplementary file 1 [file ijms-25-08944-s001.zip]

Archive with 2 entries (2 files):
- Molecular docking-SFig data final.pdf
- Rosa davurica Pall extract-GC-MS.xlsx
