# Supplementary material for: Therapeutic Potential of Rosa davurica Pall. Root Extract as an Antidiabetic Agent: A Comprehensive Analysis from Molecular Mechanisms to In Vivo Efficacy
Source: Int J Mol Sci. 2024 Aug 16;25(16):8944. doi: 10.3390/ijms25168944 (PMC11354915; doi:10.3390/ijms25168944)
Supplement: Supplementary file 1 [file ijms-25-08944-s001.zip › Rosa davurica Pall extract-GC-MS.xlsx]

## Sheet: Analysis condition
	Sample 1 g with methanol 10 mL shaking extraction, 24hr
	Table. Gas chromatograph with mass spectrometry conditions for analysis of Rosa davurica. Pall
	Instrument	Agilent 7890A GC with 7693 auto sampler
	Detector	Agilent 5975C mass selective detector (MSD)
	Column	Agilent DB-5MS capillary, 30 m × 0.25 mm, 0.25 µm
	Inlet temp.	250℃
	Oven temp.	The column oven temperature was held 5 min at 40°C, then increased to 150°C at 3°C/min held for 5 min, and increased to 220°C at 7°C/min held for 5 min (Total 61.667 min)
	Flow rate	Carrier He 1.0 ml/min
	Injection vol.	1 µL (splitless)
	Temp.	Ion source : 230℃, Quadrople :150℃
	Scan type	Scan mode (50-350 m/z)

## Sheet: Root
	Total Ion Chromatogram (TIC)
	Spectrum Identification Results
No.	Retention time(min)	Name	Formula	Score(%)	Mass(m/z)
1	24.358	4H-Pyran-4-one, 2,3-dihydro-3,5-dihydroxy-6-methyl-	C6H8O4	71.94	144
2	35.195	1,2,3-Bezenetriol (=pyrogallol)	C6H6O3	94.58	126
3	40.980	D-Allose	C6H12O6	79.29	180.1
4	55.805	Dibutyl phathalate	C16H22O4	95.45	278.2
5	56.027	n-Hexadecanoic acid	C16H32O2	92.52	256.2
6	59.157	9,12-Octadecadienoic acid (Z,Z)-	C18H32O2	96.31	280.2
7	59.289	Oleic acid	C18H34O2	89.19	282.3
8	59.799	Octadecanoic acid	C18H36O2	89.09	284.3
	Chemical Structure
